# Supplementary material for: Antibiotic Susceptibility of Biofilm Cells and Molecular Characterisation of Staphylococcus hominis Isolates from Blood
Source: PLoS One. 2015 Dec 14;10(12):e0144684. doi: 10.1371/journal.pone.0144684 (PMC4685997; doi:10.1371/journal.pone.0144684)
Supplement: S1 Table — (XLS) [file pone.0144684.s001.xls]

## Sheet: all
ISOLATES DATA						METHICILLIN RESISTANCE								PFGE	B I O F I L M B I O F I L M															ANTIBIOTIC SUSCEPTIBILITY ANTIBIOTIC SUSCEPTIBILITY ANTIBIOTIC SUSCEPTIBILITY ANTIBIOTIC SUSCEPTIBILITY
						Phenotypic assay	SCCmec																							AMIKACIN					VANCOMYCIN					CIPROFLOXACIN					CHLORAMPHENICOL
							mecA		Clase mec		Tipo ccr		Type					Level	Detection	Expression	Detachment NaIO4			Detachment Proteinase K			Detachment DNase			Planktonic		Biofilm		Increase	Planktonic		Biofilm		Increase	Planktonic		Biofilm		Increase	Planktonic		Biofilm		Increase
N°	ID	Date collection	Hospital	Hall	especimen	Cefoxitin test	Zhang	Kondo	Zhang	Kondo	Zhang	Kondo	SCCmectype	Typo	Plank OD570	Mass OD570	Index	Clasif	ica locus	icaD	OD570	%	class	OD570	%	class	OD570	%	class	MIC	INTP	MBEC	INTP	FOLD	MIC	INTP	MBEC	INTP	FOLD	MIC	INTP	MBEC	INTP	FOLD	MIC	INTP	MBEC	INTP	FOLD
NL397	S. hominis	2006-06-01	HU	NICU	blood	Resis	pos	pos	A	A	1+5	1+5	New2	EE	0.635	3.15167	4.96325	strong	icaD	neg	0.419172	86.7	Strong	0.819433	74	Strong	0.419172	86.7	Strong	2	SUSC	2	SUSC	0	0.5	SUSC	1	SUSC	1	2	INTER	2	INTER	0	8	SUSC	8	SUSC	0
NL2593	S. hominis	2006-11-02	HU	NICU	blood	Resis	pos	pos	A	A	1+5	1+5	New2	V	0.543	0.532667	0.98097	strong	icaD	ND	0.0569953	89.3	Strong	0.052734	90.1	Strong	0.123579	76.8	Strong	1	SUSC	2	SUSC	1	0.5	SUSC	1	SUSC	1	< 0.06	SUSC	< 0.06	SUSC	0	8	SUSC	8	SUSC	0
JC8115	S. hominis	2009-06-09	Gdl	SICU	blood	Resis	pos	pos	A	A	1+5	1+5	New2	VV	0.534	0.555667	1.04057	strong	icaD	ND	0.107244	80.7	Strong	0.100576	81.9	Strong	0.115579	79.2	Strong	1	SUSC	1	SUSC	0	4	SUSC	4	SUSC	0	32	RESIS	32	RESIS	0	64	RESIS	64	RESIS	0
JC8122	S. hominis	2009-06-09	Gdl	PICU	blood	Resis	pos	pos	A	A	1+5	1+5	New2	II	0.542	0.569	1.04982	strong	icaD	ND	0.246377	56.7	Strong	0.082505	85.5	Strong	0.128594	77.4	Strong	2	SUSC	4	SUSC	1	0.5	SUSC	1	SUSC	1	4	RESIS	4	RESIS	0	128	RESIS	256	RESIS	1
JC8125	S. hominis	2009-06-09	Gdl	PICU	blood	Susc	neg	neg	neg	neg	neg	neg	Neg	BB	0.638	0.626667	0.982236	strong	icaD	ND	0.320227	48.9	Inter	0.07896	87.4	Strong	0.132227	78.9	Strong	0.5	SUSC	2	SUSC	2	1	SUSC	4	SUSC	2	< 0.06	SUSC	0.12	SUSC	1	4	SUSC	8	SUSC	1
JC8127	S. hominis	2009-06-09	Gdl	PICU	blood	Resis	pos	pos	A	A	5	5	New3	CC	0.497	0.390333	0.785379	strong	icaD	ND	0.0413753	89.4	Strong	0.150669	61.4	Strong	0.0964123	75.3	Strong	1	SUSC	1	SUSC	0	0.25	SUSC	2	SUSC	3	1	SUSC	2	INTER	1	8	SUSC	8	SUSC	0
JC8129	S. hominis	2009-06-09	Gdl	PICU	blood	Resis	pos	pos	A	A	1	1	New1	DD	0.586	0.703667	1.2008	strong	icaD	ND	0.376462	46.5	Inter	0.149881	78.7	Strong	0.160436	77.2	Strong	4	SUSC	16	SUSC	2	0.5	SUSC	1	SUSC	1	1	SUSC	2	INTER	1	4	SUSC	8	SUSC	1
JC8144	S. hominis	2009-06-09	Gdl	PICU	blood	Resis	pos	pos	A	A	neg	neg	NT	JJ	0.607	0.348667	0.57441	strong	icaD	ND	0.059622	82.9	Strong	0.0955347	72.6	Strong	0.0676413	80.6	Strong	1	SUSC	2	SUSC	1	1	SUSC	2	SUSC	1	8	RESIS	32	RESIS	2	2	SUSC	8	SUSC	2
JC8179	S. hominis	2009-06-09	Gdl	PICU	blood	Resis	pos	pos	A	A	3	3	III	WW	0.627	0.7	1.11643	strong	icaD	ND	0.0819	88.3	Strong	0.0651	90.7	Strong	0.1862	73.4	Strong	32	INTER	64	RESIS	1	0.5	SUSC	1	SUSC	1	2	INTER	8	RESIS	2	32	RESIS	64	RESIS	1
NL9241	S. hominis	2009-07-20	HU	NICU	blood	Susc	neg	neg	neg	neg	neg	neg	Neg	L	0.534	3.5	6.55431	strong	icaD	ND	0.5355	84.7	Strong	0.63	82	Strong	0.35	90	Strong	0.12	SUSC	8	SUSC	3	0.5	SUSC	2	SUSC	2	0.12	SUSC	2	INTER	3	4	SUSC	32	RESIS	3
JC9984	S. hominis	2010-12-16	Gdl	AICU	blood	Resis	pos	pos	neg	neg	neg	neg	NT	EEE	0.948	0.639667	0.674754	strong	icaD	ND	0.072922	88.6	Strong	0.0812377	87.3	Strong	0.122176	80.9	Strong	64	RESIS	64	RESIS	0	1	SUSC	2	SUSC	1	8	RESIS	32	RESIS	2	128	RESIS	256	RESIS	1
JC9987	S. hominis	2010-12-16	Gdl	AICU	blood	Resis	pos	pos	neg	neg	neg	neg	NT	DDD	0.683	0.610333	0.893607	strong	icaD	ND	0.139156	77.2	Strong	0.0726297	88.1	Strong	0.130611	78.6	Strong	16	SUSC	128	RESIS	3	1	SUSC	2	SUSC	1	64	RESIS	64	RESIS	0	4	SUSC	8	SUSC	1
JC9989	S. hominis	2010-12-16	Gdl	AICU	blood	Resis	pos	pos	A	A	1	1	New1	Y	0.594	3.32267	5.59371	strong	icaD	neg	0.661211	80.1	Strong	0.312331	90.6	Strong	0.282427	91.5	Strong	2	SUSC	4	SUSC	1	1	SUSC	1	SUSC	0	64	RESIS	64	RESIS	0	128	RESIS	128	RESIS	0
JC9994	S. hominis	2010-12-16	Gdl	IM	blood	Resis	pos	pos	A	A	4+5	4+5	New4	R	0.504	2.347	4.65675	strong	icaD	ND	0.471747	79.9	Strong	0.293375	87.5	Strong	0.452971	80.7	Strong	16	SUSC	32	INTER	1	0.5	SUSC	1	SUSC	1	< 0.06	SUSC	0.12	SUSC	1	128	RESIS	128	RESIS	0
JC10239	S. hominis	2011-03-19	Gdl	PICU	blood	Resis	pos	pos	B	B	4	4	VI	S	0.544	0.509333	0.936275	strong	icaD	ND	0.107979	78.8	Strong	0.088624	82.6	Strong	0.122749	75.9	Strong	0.5	SUSC	2	SUSC	2	1	SUSC	4	SUSC	3	< 0.06	SUSC	0.25	SUSC	2	4	SUSC	8	SUSC	1
NL10866	S. hominis	2011-07-20	HU	SICU	blood	Resis	pos	pos	A	A	neg	neg	NT	H	0.602	0.907333	1.5072	strong	icaD	ND	0.493589	45.6	Inter	0.114324	87.4	Strong	0.400134	55.9	Strong	0.12	SUSC	2	SUSC	3	0.5	SUSC	0.5	SUSC	0	64	RESIS	64	RESIS	0	8	SUSC	8	SUSC	0
NL11477	S. hominis	2011-11-25	HU	AICU	blood	Susc	neg	neg	neg	neg	neg	neg	Neg	UU	0.436	3.5	8.02752	strong	icaD	neg	0.966	72.4	Strong	0.4165	88.1	Strong	0.2835	91.9	Strong	0.25	SUSC	1	SUSC	2	0.5	SUSC	2	SUSC	2	< 0.06	SUSC	< 0.06	SUSC	0	2	SUSC	8	SUSC	2
JC11556	S. hominis	2011-11-05	Gdl	PICU	blood	Susc	neg	neg	neg	neg	neg	neg	Neg	G	0.604	0.267	0.442053	strong	icaD	ND	0.061944	76.8	Strong	0.063546	76.2	Strong	0.122286	54.2	Strong	0.25	SUSC	0.25	SUSC	0	0.5	SUSC	1	SUSC	1	< 0.06	SUSC	< 0.06	SUSC	0	4	SUSC	4	SUSC	0
NL11559	S. hominis	2011-12-05	HU	PICU	blood	Resis	pos	pos	A	A	neg	neg	NT	D	0.639	3.5	5.47731	strong	icaD	ND	1.9285	44.9	Inter	0.42	88	Strong	0.42	88	Strong	0.25	SUSC	2	SUSC	3	0.5	SUSC	1	SUSC	1	< 0.06	SUSC	< 0.06	SUSC	0	4	SUSC	8	SUSC	1
JC11564	S. hominis	2011-12-05	Gdl	PICU	blood	Resis	pos	pos	A	A	1	1	New1	Z	0.598	2.591	4.33278	strong	icaD	ND	0.432697	83.3	Strong	0.183961	92.9	Strong	0.316102	87.8	Strong	2	SUSC	16	SUSC	3	0.5	SUSC	1	SUSC	1	< 0.06	SUSC	< 0.06	SUSC	0	64	RESIS	128	RESIS	1
JC11565	S. hominis	2011-12-05	Gdl	PICU	blood	Resis	pos	pos	A	A	1	1	New1	AAA	0.346	0.761	2.19942	strong	icaD	ND	0.0761	90	Strong	0.087515	88.5	Strong	0.178835	76.5	Strong	2	SUSC	8	SUSC	2	1	SUSC	2	SUSC	1	64	RESIS	256	RESIS	2	128	RESIS	128	RESIS	0
JC11569	S. hominis	2011-12-05	Gdl	IM	blood	Susc	neg	neg	neg	neg	neg	neg	Neg	RR	0.704	3.5	4.97159	strong	icaD	ND	0.3115	91.1	Strong	0.308	91.2	Strong	0.2485	92.9	Strong	0.5	SUSC	2	SUSC	2	0.5	SUSC	2	SUSC	2	< 0.06	SUSC	32	RESIS	3	2	SUSC	16	INTER	3
NL11768	S. hominis	2012-01-25	HU	AICU	blood	Resis	pos	pos	A	A	1	1	New1	D	0.556	3.5	6.29496	strong	icaD	neg	1.82	48	Inter	0.9555	72.7	Strong	0.8505	75.7	Strong	0.25	SUSC	2	SUSC	3	0.5	SUSC	2	SUSC	2	< 0.06	SUSC	< 0.06	SUSC	0	4	SUSC	8	SUSC	1
NL12019	S. hominis	2012-03-08	HU	SICU	blood	Susc	neg	neg	neg	neg	neg	neg	Neg	Z	0.751	1.21933	1.62361	strong	icaD	ND	0.285324	76.6	Strong	0.199971	83.6	Strong	0.119495	90.2	Strong	0.25	SUSC	0.25	SUSC	0	0.5	SUSC	1	SUSC	1	< 0.06	SUSC	< 0.06	SUSC	0	2	SUSC	8	SUSC	2
NL12020	S. hominis	2012-03-08	HU	SICU	blood	Resis	pos	pos	A	A	1	1	New1	B	0.61	3.5	5.7377	strong	icaD	neg	1.3475	61.5	Strong	0.427	87.8	Strong	0.546	84.4	Strong	0.5	SUSC	1	SUSC	1	1	SUSC	2	SUSC	1	< 0.06	SUSC	1	SUSC	3	2	SUSC	8	SUSC	2
NL12039	S. hominis	2012-03-16	HU	SICU	blood	Resis	pos	pos	A	A	neg	neg	NT	B	0.657	1.662	2.52968	strong	icaD	ND	0.19113	88.5	Strong	0.15789	90.5	Strong	0.151242	90.9	Strong	0.25	SUSC	0.5	SUSC	1	1	SUSC	2	SUSC	1	0.25	SUSC	0.5	SUSC	1	4	SUSC	8	SUSC	1
NL12096	S. hominis	2012-03-22	HU	SICU	blood	Resis	pos	pos	A	A	1	1	New1	E	0.662	1.29033	1.94914	strong	icaD	ND	0.201292	84.4	Strong	0.132904	89.7	Strong	0.15355	88.1	Strong	1	SUSC	2	SUSC	1	2	SUSC	2	SUSC	0	64	RESIS	64	RESIS	0	64	RESIS	128	RESIS	1
NL12297	S. hominis	2012-05-09	HU	SICU	blood	Resis	pos	pos	A	A	neg	neg	NT	W	0.532	2.72867	5.12907	strong	icaD	neg	0.455687	83.3	Strong	0.174635	93.6	Strong	0.261952	90.4	Strong	1	SUSC	4	SUSC	2	0.5	SUSC	2	SUSC	2	64	RESIS	256	RESIS	2	8	SUSC	64	RESIS	3
NL12585	S. hominis	2012-06-20	HU	Emergency	blood	Susc	neg	neg	neg	neg	neg	neg	Neg	X	0.403	0.921333	2.28619	strong	icaD	ND	0.256131	72.2	Strong	0.192559	79.1	Strong	0.234019	74.6	Strong	0.25	SUSC	0.5	SUSC	1	0.5	SUSC	1	SUSC	1	< 0.06	SUSC	0.12	SUSC	1	4	SUSC	8	SUSC	1
JC12702	S. hominis	2012-06-29	Gdl	Nephrology	blood	Resis	pos	pos	A	A	1	1	New1	O	0.303	0.642667	2.12101	strong	icaD	ND	0.262851	59.1	Strong	0.0816187	87.3	Strong	0.127891	80.1	Strong	2	SUSC	4	SUSC	1	1	SUSC	2	SUSC	1	128	RESIS	128	RESIS	0	8	SUSC	16	INTER	1
JC12703	S. hominis	2012-06-29	Gdl	Geriatrics	blood	Resis	pos	pos	A	A	1	1	New1	P	0.461	0.305667	0.663051	strong	icaD	ND	0.0354573	88.4	Strong	0.043099	85.9	Strong	0.0501293	83.6	Strong	1	SUSC	1	SUSC	0	0.5	SUSC	0.5	SUSC	0	64	RESIS	64	RESIS	0	2	SUSC	2	SUSC	0
JC12705	S. hominis	2012-06-29	Gdl	AICU	blood	Resis	pos	pos	A	A	1	1	New1	T	0.571	3.19433	5.59428	strong	icaD	neg	0.329016	89.7	Strong	0.367348	88.5	Strong	0.313045	90.2	Strong	1	SUSC	16	SUSC	3	0.25	SUSC	1	SUSC	2	8	RESIS	64	RESIS	3	2	SUSC	16	INTER	3
JC12706	S. hominis	2012-06-29	Gdl	AICU	blood	Resis	pos	pos	A	A	neg	neg	NT	C	0.623	0.800667	1.28518	strong	icaD	ND	0.111293	86.1	Strong	0.351493	56.1	Strong	0.397931	50.3	Strong	2	SUSC	2	SUSC	0	0.5	SUSC	2	SUSC	2	0.5	SUSC	1	SUSC	1	8	SUSC	8	SUSC	0
JC12714	S. hominis	2012-06-29	Gdl	Hematology	blood	Resis	pos	pos	A	A	1	1	New1	C	0.585	0.451333	0.77151	strong	icaD	ND	0.078532	82.6	Strong	0.166091	63.2	Strong	0.213932	52.6	Strong	1	SUSC	1	SUSC	0	0.5	SUSC	1	SUSC	1	0.5	SUSC	1	SUSC	1	8	SUSC	8	SUSC	0
JC12716	S. hominis	2012-06-29	Gdl	IM	blood	Resis	pos	pos	A	A	1	1	New1	GG	0.565	1.30967	2.31799	strong	icaD	ND	0.170257	87	Strong	0.130967	90	Strong	0.150612	88.5	Strong	2	SUSC	2	SUSC	0	0.5	SUSC	1	SUSC	1	16	RESIS	32	RESIS	1	4	SUSC	4	SUSC	0
NL13485	S. hominis	2012-10-24	HU	AICU	blood	Resis	pos	pos	A	A	neg	neg	NT	FF	0.648	0.112333	0.173354	neg	icaD	ND	ND	ND	ND	ND	ND	ND	ND	ND	ND	0.25	SUSC	0.25	SUSC	0	0.5	SUSC	0.5	SUSC	0	< 0.06	SUSC	< 0.06	SUSC	0	4	SUSC	1	SUSC	0
JC13615	S. hominis	2012-11-05	Gdl	AICU	blood	Resis	pos	pos	A	A	1	1	New1	CCC	0.653	0.43	0.658499	strong	icaD	ND	0.05246	87.8	Strong	0.14534	66.2	Strong	0.10449	75.7	Strong	1	SUSC	1	SUSC	0	0.5	SUSC	0.5	SUSC	0	< 0.06	SUSC	< 0.06	SUSC	0	4	SUSC	4	SUSC	0
JC13617	S. hominis	2012-11-05	Gdl	AICU	blood	Susc	neg	neg	neg	neg	neg	neg	Neg	SS	0.65	0.264333	0.406667	weak	icaD	ND	0.0568317	78.5	Strong	0.0335703	87.3	Strong	0.127937	51.6	Strong	0.5	SUSC	0.5	SUSC	0	1	SUSC	1	SUSC	0	< 0.06	SUSC	< 0.06	SUSC	0	4	SUSC	4	SUSC	0
NL13671	S. hominis	2012-11-13	HU	SICU	blood	Susc	neg	neg	neg	neg	neg	neg	Neg	N	0.655	3.46333	5.28753	strong	icaD	neg	1.11866	67.7	Strong	0.948953	72.6	Strong	0.817347	76.4	Strong	0.25	SUSC	2	SUSC	3	0.5	SUSC	4	SUSC	2	0.06	SUSC	0.12	SUSC	1	4	SUSC	32	RESIS	3
NL14104	S. hominis	2013-01-21	HU	SICU	blood	Resis	pos	pos	A	A	1	1	New1	R	0.565	0.831	1.4708	strong	icaD	ND	0.06648	92	Strong	0.089748	89.2	Strong	0.351513	57.7	Strong	4	SUSC	4	SUSC	0	0.5	SUSC	0.5	SUSC	0	64	RESIS	128	RESIS	1	2	SUSC	4	SUSC	1
NL14182	S. hominis	2013-01-30	HU	Trauma	blood	Resis	pos	pos	A	A	1	1	New1	Q	0.555	0.809667	1.45886	strong	icaD	ND	0.233184	71.2	Strong	0.189462	76.6	Strong	0.200797	75.2	Strong	2	SUSC	2	SUSC	0	1	SUSC	2	SUSC	1	32	RESIS	64	RESIS	1	2	SUSC	4	SUSC	1
NL14260	S. hominis	2013-02-11	HU	AICU	blood	Resis	pos	pos	A	A	1	1	New1	TT	0.558	1.445	2.58961	strong	icaD	neg	0.348245	75.9	Strong	0.252875	82.5	Strong	0.316455	78.1	Strong	4	SUSC	16	INTER	2	0.5	SUSC	2	INTER	2	8	RESIS	32	INTER	2	64	RESIS	256	RESIS	2
JC14570	S. hominis	2013-03-14	Gdl	PICU	blood	Resis	pos	pos	A	A	1	1	New1	HHH	0.543	0.186	0.342541	weak	icaD	ND	0.105648	43.2	Inter	0.03069	83.5	Strong	0.042408	77.2	Strong	1	SUSC	1	SUSC	0	0.25	SUSC	0.25	SUSC	0	32	RESIS	32	RESIS	0	64	RESIS	64	RESIS	0
JC14572	S. hominis	2013-03-14	Gdl	IM	blood	Resis	pos	pos	A	A	1	1	New1	QQ	0.597	0.571333	0.957007	strong	icaD	ND	0.183398	67.9	Strong	0.133121	76.7	Strong	0.247387	56.7	Strong	1	SUSC	1	SUSC	0	0.5	SUSC	1	SUSC	1	32	RESIS	32	RESIS	0	8	SUSC	8	SUSC	0
JC14601	S. hominis	2013-03-14	Gdl	NICU	blood	Resis	pos	pos	A	A	1	1	New1	OO	0.659	2.937	4.45675	strong	icaD	neg	0.267267	90.9	Strong	0.349503	88.1	Strong	0.308385	89.5	Strong	4	SUSC	16	SUSC	2	0.25	SUSC	2	SUSC	2	0.06	SUSC	0.12	SUSC	1	32	RESIS	128	RESIS	2
JC14618	S. hominis	2013-03-14	Gdl	NICU	blood	Resis	pos	pos	A	A	1	1	New1	BBB	0.375	0.165333	0.440889	weak	icaD	ND	0.0871307	47.3	Inter	0.0226507	86.3	Strong	0.0705973	57.3	Strong	0.25	SUSC	0.25	SUSC	0	0.5	SUSC	0.5	SUSC	0	32	RESIS	32	RESIS	0	4	SUSC	4	SUSC	0
NL13-2118	S. hominis	2013-11-08	HU	AICU	blood	Resis	pos	pos	A	A	1	1	New1	HH	0.51	0.786	1.54118	strong	icaD	ND	0.169776	78.4	Strong	0.152484	80.6	Strong	0.182352	76.8	Strong	0.25	SUSC	0.5	SUSC	1	1	SUSC	2	SUSC	1	64	RESIS	128	RESIS	1	8	SUSC	16	INTER	1
JC13-2281	S. hominis	2013-11-22	Gdl	PICU	blood	Resis	pos	pos	B	B	1	1	I	I	0.572	1.42533	2.49184	strong	all	ND	0.142533	90	Strong	1.08183	24.1	Inter	1.27425	10.6	Inter	8	SUSC	16	SUSC	1	1	SUSC	2	SUSC	1	8	RESIS	16	RESIS	1	64	RESIS	128	RESIS	1
JC13-2382	S. hominis	2013-11-22	Gdl	PICU	blood	Resis	pos	pos	A	A	1	1	New1	ZZ	0.534	2.37967	4.4563	strong	icaD	neg	0.335533	85.9	Strong	0.340292	85.7	Strong	0.266523	88.8	Strong	0.12	SUSC	0.5	SUSC	2	0.5	SUSC	4	SUSC	2	< 0.06	SUSC	< 0.06	SUSC	0	128	RESIS	512	RESIS	2
JC13-2300	S. hominis	2013-11-22	Gdl	PICU	blood	Resis	pos	pos	A	A	1	1	New1	PP	0.548	3.5	6.38686	strong	icaD	neg	0.4655	86.7	Strong	0.3675	89.5	Strong	0.3955	88.7	Strong	1	SUSC	16	SUSC	3	0.5	SUSC	4	SUSC	3	0.06	SUSC	0.12	SUSC	1	8	SUSC	64	RESIS	3
JC13-2322	S. hominis	2013-11-22	Gdl	PICU	blood	Resis	pos	pos	A	A	1	1	New1	J	0.695	0.241333	0.347242	weak	icaD	ND	0.152764	36.7	Inter	0.0258227	89.3	Strong	0.0320973	86.7	Strong	2	SUSC	2	SUSC	0	1	SUSC	1	SUSC	0	32	RESIS	32	RESIS	0	8	SUSC	16	INTER	1
JC13-2350	S. hominis	2013-11-22	Gdl	PICU	blood	Resis	pos	pos	A	A	neg	neg	NT	A	0.818	0.400333	0.489405	strong	icaD	ND	0.030025	92.5	Strong	0.0652543	83.7	Strong	0.082869	79.3	Strong	2	SUSC	2	SUSC	0	1	SUSC	1	SUSC	0	32	RESIS	32	RESIS	0	8	SUSC	8	SUSC	0
JC13-2355	S. hominis	2013-11-22	Gdl	PICU	blood	Resis	pos	pos	A	A	1	1	New1	A	0.78	0.269333	0.345299	strong	icaD	ND	0.029088	89.2	Strong	0.0584453	78.3	Strong	0.0651787	75.8	Strong	2	SUSC	2	SUSC	0	1	SUSC	1	SUSC	0	32	RESIS	32	RESIS	0	8	SUSC	8	SUSC	0
JC13-2356	S. hominis	2013-11-22	Gdl	PICU	blood	Susc	neg	neg	neg	neg	neg	neg	Neg	A	0.637	1.13233	1.7776	strong	icaD	ND	0.125689	88.9	Strong	0.107572	90.5	Strong	0.110969	90.2	Strong	0.25	SUSC	0.5	SUSC	1	1	SUSC	2	SUSC	1	< 0.06	SUSC	0.12	SUSC	1	2	SUSC	4	SUSC	1
JC13-2357	S. hominis	2013-11-22	Gdl	PICU	blood	Resis	pos	pos	neg	neg	neg	neg	NT	A	0.844	0.363667	0.430885	strong	all	ND	0.0418217	88.5	Strong	0.285842	21.4	Inter	0.264386	27.3	Inter	2	SUSC	2	SUSC	0	1	SUSC	1	SUSC	0	32	RESIS	32	RESIS	0	8	SUSC	8	SUSC	0
JC13-2361	S. hominis	2013-11-22	Gdl	PICU	blood	Resis	pos	pos	A	A	1	1	New1	A	0.739	0.295333	0.399639	strong	icaD	ND	0.029238	90.1	Strong	0.03101	89.5	Strong	0.063792	78.4	Strong	2	SUSC	2	SUSC	0	1	SUSC	1	SUSC	0	32	RESIS	32	RESIS	0	8	SUSC	8	SUSC	0
NL13-2374	S. hominis	2013-11-22	HU	NICU	blood	Resis	pos	pos	A	A	neg	neg	NT	GGG	0.518	0.423667	0.817889	strong	icaD	ND	0.0868517	79.5	Strong	0.0449087	89.4	Strong	0.0987143	76.7	Strong	0.25	SUSC	0.25	SUSC	0	0.5	SUSC	0.5	SUSC	0	64	RESIS	64	RESIS	0	8	SUSC	8	SUSC	0
JC13-387	S. hominis	2013-05-22	Gdl	PICU	blood	Resis	pos	pos	A	A	1	1	New1	XX	0.525	0.077	0.146667	neg	icaD	ND	ND	ND	ND	ND	ND	ND	ND	ND	ND	0.12	SUSC	0.25	SUSC	0	0.5	SUSC	0.5	SUSC	0	< 0.06	SUSC	< 0.06	SUSC	0	4	SUSC	1	SUSC	0
JC13-394	S. hominis	2013-05-22	Gdl	IM	blood	Resis	pos	pos	A	A	1	1	New1	U	0.506	0.746	1.47431	strong	icaD	ND	0.2238	70	Strong	0.158152	78.8	Strong	0.17904	76	Strong	1	SUSC	2	SUSC	1	2	SUSC	2	SUSC	0	64	RESIS	64	RESIS	0	64	RESIS	128	RESIS	1
JC13-422	S. hominis	2013-05-22	Gdl	AICU	blood	Resis	pos	pos	A	A	1	1	New1	AA	0.637	0.853	1.33909	strong	icaD	ND	0.130509	84.7	Strong	0.091271	89.3	Strong	0.201308	76.4	Strong	1	SUSC	2	SUSC	1	1	SUSC	2	SUSC	1	64	RESIS	128	RESIS	1	8	SUSC	16	INTER	1
JC13-427	S. hominis	2013-05-22	Gdl	NICU	blood	Resis	pos	pos	A	A	neg	neg	NT	F	0.439	3.405	7.75626	strong	all	ND	0.67419	80.2	Strong	3.28923	3.4	Neg	3.34711	1.7	Neg	2	SUSC	32	INTER	3	1	SUSC	8	INTER	3	16	RESIS	128	RESIS	3	4	SUSC	32	RESIS	3
JC13-431	S. hominis	2013-05-22	Gdl	PICU	blood	Resis	pos	pos	neg	neg	neg	neg	NT	FFF	0.677	0.2	0.295421	weak	icaD	ND	0.0324	83.8	Strong	0.0246	87.7	Strong	0.061	69.5	Strong	1	SUSC	1	SUSC	0	1	SUSC	2	SUSC	1	32	RESIS	32	RESIS	0	8	SUSC	8	SUSC	0
JC13-435	S. hominis	2013-05-22	Gdl	Nephrology	blood	Resis	pos	pos	A	A	1	1	New1	NN	0.48	3.5	7.29167	strong	icaD	neg	0.63	82	Strong	0.5075	85.5	Strong	0.3605	89.7	Strong	0.5	SUSC	4	SUSC	3	0.5	SUSC	2	SUSC	2	32	RESIS	256	RESIS	3	8	SUSC	64	RESIS	3
JC13-438	S. hominis	2013-05-22	Gdl	Nephrology	blood	Resis	pos	pos	B	B	1	1	I	MM	0.803	0.126	0.156912	neg	icaD	ND	ND	ND	ND	ND	ND	ND	ND	ND	ND	0.25	SUSC	0.25	SUSC	0	1	SUSC	1	SUSC	0	32	RESIS	32	RESIS	0	< 0.06	SUSC	< 0.06	SUSC	0
NL13-600	S. hominis	2013-06-13	HU	AICU	blood	Resis	pos	pos	B	B	1	1	I	KK	0.536	2.015	3.75933	strong	icaD	ND	0.6851	66	Strong	0.405015	79.9	Strong	0.570245	71.7	Strong	0.5	SUSC	2	SUSC	2	0.5	SUSC	2	SUSC	2	32	RESIS	128	RESIS	2	8	SUSC	32	RESIS	2
NL13-696	S. hominis	2013-06-27	HU	AICU	blood	Resis	pos	pos	A	A	1	1	New1	YY	0.478	3.5	7.32218	strong	icaD	neg	0.56	84	Strong	0.35	90	Strong	0.3535	89.9	Strong	2	SUSC	16	SUSC	3	1	SUSC	8	INTER	3	4	RESIS	32	INTER	3	8	SUSC	64	RESIS	3
NL14-639	S. hominis	2014-02-27	HU	AICU	blood	Resis	pos	pos	A	A	1	1	New1	LL	0.618	3.304	5.34628	strong	all	pos	0.399784	87.9	Strong	1.68504	49	Inter	2.69276	18.5	Inter	4	SUSC	32	INTER	3	2	SUSC	8	INTER	2	64	RESIS	256	RESIS	2	8	SUSC	128	RESIS	3
[truncated: 20 more columns]

## Sheet: idx
	biofilm index/amikacin					index/vancomycin					index/ciprofloxacin					index/chloranphenicol					index/linezolid					index/trimethoprim					index/eyitromycin					index/oxacillin
fold increase	0	1	2	3		0	1	2	3		0	1	2	3		0	1	2	3		0	1	2	3		0	1	2	3		0	1	2	3		0	1	2	3
	4.96325	0.98097	0.982236	6.55431		1.04057	4.96325	0.982236	0.785379		4.96325	0.982236	0.57441	6.55431		4.96325	1.04982	0.57441	6.55431		4.96325	1.04982	1.04057	0		5.59371	2.52968	0.982236	4.96325		8.02752	2.52968	2.58961	0.982236		0.785379	1.04982	5.47731	4.96325
	1.04057	1.04982	1.2008	0.893607		5.59371	0.98097	6.55431	0.936275		0.98097	0.785379	1.11643	4.97159		0.98097	0.982236	8.02752	4.97159		0.98097	0.982236	4.97159			0.663051	1.94914	0.674754	0.98097		0.442053	1.94914	4.45675	1.2008		1.11643	1.2008	6.29496	0.98097
	0.785379	0.57441	0.936275	1.5072		1.5072	1.04982	8.02752	6.38686		1.04057	1.2008	0.674754	5.7377		1.04057	1.2008	1.62361	5.12907		0.785379	1.2008	5.7377			0.173	2.28619	0.893607	1.04057		0.663051	2.28619	7.32218	0.57441		0.893607	0.674754	5.12907	1.04057
	0.674754	1.11643	8.02752	5.47731		1.94914	1.2008	4.97159	7.75626		1.04982	4.65675	0.936275	5.59428		0.785379	1.11643	5.7377	5.59428		0.57441	1.11643	5.12907			0.658499	2.12101	8.02752	1.04982		0.658499	2.12101	4.78951	1.11643		5.59371	4.65675	2.58961	0.57441
	0.442053	5.59371	2.19942	4.33278		0.663051	0.57441	6.29496	7.32218		0.893607	2.52968	2.19942	7.75626		5.59371	0.674754	2.58961	5.28753		0.893607	0.674754	5.28753			0.406667	1.28518	0.442053	0.785379		0.406667	5.59428		6.55431		0.663051	0.936275	4.45675	6.55431
	1.62361	4.65675	4.97159	6.29496		0.173	1.11643	5.12907	4.63739		5.59371	2.28619	5.12907	7.29167		4.65675	0.893607	4.45675	6.38686		5.59371	4.65675	2.58961			0.342541	1.4708	5.12907	1.2008		0.342541	0.173		0.674754		0.173	2.19942	4.4563	1.5072
	0.663051	5.7377	5.12907	5.59428		0.658499	0.674754	5.59428			1.5072	1.28518	2.58961	7.32218		1.5072	0.936275	4.4563	7.75626		0.936275	8.02752	4.4563			0.957007	1.45886	2.58961	0.57441		0.440889	1.4708		5.47731		0.342541	2.52968	0.126	0.442053
	1.28518	2.52968	2.58961	5.28753		0.406667	0.893607	1.28518			8.02752	0.77151	3.75933	6.46114		0.442053	5.47731	3.75933	7.29167		1.5072	5.47731	6.38686			0.440889	2.49184	4.45675	1.11643		0.489405	1.45886		4.97159		0.957007	1.94914	3.75933	4.33278
	0.77151	1.94914	4.45675	6.38686		1.4708	4.65675	5.28753			0.442053	2.31799	5.34628			2.19942	4.33278	3.90316	7.32218		0.442053	2.19942	7.75626			1.54118	0.345299	4.4563	6.55431		0.345299	0.957007		6.29496		0.440889	2.12101	4.03617	4.97159
	2.31799	2.28619	4.4563	7.75626		0.342541	0.442053	2.58961			5.47731	5.28753	2.48062			0.663051	6.29496		5.34628		4.33278	6.29496	7.29167			0.347242	1.7776	3.07243	4.65675		0.430885	1.54118		1.62361		0.347242	1.28518		5.7377
	0.173	2.12101	3.75933	7.29167		0.440889	5.47731	4.45675			4.33278	1.4708				1.28518	2.52968		6.164		2.12101	1.62361	3.75933			0.489405	0.817889		1.5072		0.399639	2.49184		5.7377		0.489405	0.77151		2.28619
	0.658499	1.54118	3.51899	7.32218		0.347242	4.33278	4.4563			6.29496	1.45886				0.77151	1.94914				0.663051	2.52968	7.32218			0.430885	1.47431		5.47731		0.146667	0.347242		5.12907		0.345299	2.31799		5.59428
	0.406667	2.49184		5.34628		0.489405	2.19942	7.29167			1.62361	4.45675				2.31799	2.28619				1.28518	1.94914	5.34628			0.399639	1.66732		4.33278		0.126	1.7776		1.28518		0.430885	0.658499		5.28753
	1.4708	1.7776		5.38809		0.345299	1.62361	3.75933			1.94914	1.54118				0.173	2.12101				0.77151	2.28619	5.15961			0.146667			2.19942		0.993778	0.817889		2.31799		0.817889	1.4708		6.38686
	1.45886	1.47431				0.430885	5.7377	5.34628			2.12101	2.49184				0.658499	1.4708				0.173	5.59428				1.33909			1.62361			1.47431		5.28753		0.146667	1.45886		7.75626
	0.342541	1.33909				0.399639	2.52968	4.80177			0.663051	6.38686				0.406667	1.45886				0.658499	2.31799				0.295421			5.7377			1.33909		4.4563		0.295421	1.54118		7.29167
	0.957007	2.32624				0.817889	2.28619				0.173	1.7776				0.342541	1.54118				0.406667	1.4708				0.126			5.59428			7.75626		3.75933		0.864902	2.49184		7.32218
	0.440889					0.146667	2.12101				0.658499	1.33909				0.957007	2.49184				0.342541	1.45886				0.84417			0.77151			0.295421		5.34628			1.7776		5.34628
	0.347242					1.47431	0.77151				0.406667	2.39035				0.440889	0.347242				0.440889	0.957007							6.38686			2.02116		3.48832			0.399639		4.35423
	0.489405					0.126	2.31799				0.342541					0.489405	1.7776				0.347242	4.45675							7.75626								1.47431
	0.345299					0.94117	1.45886				0.957007					0.345299	1.47431				0.489405	1.54118							7.29167								1.33909
	0.430885						0.957007				0.440889					0.430885	1.33909				0.345299	2.49184							7.32218								1.64825
	0.399639						1.54118				4.4563					0.399639	1.98845				0.430885	1.7776							3.58743
	0.817889						2.49184				0.347242					0.817889					0.399639	1.47431
	0.146667						1.7776				0.489405					0.146667					0.817889	1.33909
	0.295421						1.33909				0.345299					0.295421					0.146667	2.59793
	0.126						0.295421				0.430885					0.126					0.295421
	0.884225						2.06708				0.399639					1.23099					0.126
											0.817889										1.1168
											0.146667
											1.47431
											0.295421
											0.126
											1.79601
